# Supplementary material for: Investigating the Impact of the Parkinson’s-Associated GBA1 E326K Mutation on β-Glucocerebrosidase Dimerization and Interactome Dynamics Through an In Silico Approach
Source: Int J Mol Sci. 2024 Oct 24;25(21):11443. doi: 10.3390/ijms252111443 (PMC11870034; doi:10.3390/ijms252111443)
Supplement: Supplementary file 1 [file ijms-25-11443-s001.zip]

Archive with 1 entries (1 files):
- ijms-3233068-supplementary.pdf
